# Supplementary material for: Reinforcement Learning for Traversing Chemical Structure Space: Optimizing Transition States and Minimum Energy Paths of Molecules
Source: J Phys Chem Lett. 2024 Jan 3;15(1):349–56. doi: 10.1021/acs.jpclett.3c02771 (PMC10788951; doi:10.1021/acs.jpclett.3c02771)
Supplement: Supplementary file 1 — jz3c02771_si_001.xyz [file jz3c02771_si_001.xyz]

23
Coordinates from ORCA-job NEB_MEP E -463.116779628336
  C      -1.651501     -0.215618     -0.188422
  C      -0.413446     -0.542048      0.351972
  C      -1.959335      1.073789     -0.594967
  C       0.550227      0.445416      0.499910
  C       0.262739      1.745699      0.093071
  C      -0.971684      2.047316     -0.445141
  H      -1.176066      3.067251     -0.755662
  H       1.024961      2.506740      0.211120
  H      -2.392929     -1.000024     -0.302710
  C      -3.300750      1.417562     -1.168059
  H      -0.205060     -1.568298      0.622964
  O       1.790956      0.248583      1.017464
  C       2.094376     -0.996578      1.595437
  C       2.505175     -2.053183      0.622688
  H       2.921857     -0.802821      2.286100
  H       1.253187     -1.349366      2.208062
  C       2.602715     -1.893240     -0.687215
  H       2.747136     -3.012553      1.076057
  H       2.366357     -0.946309     -1.158589
  H       2.920046     -2.706187     -1.328654
  H      -3.895549      0.520272     -1.346253
  H      -3.204425      1.950474     -2.117564
  H      -3.868985      2.063126     -0.491609
23
Coordinates from ORCA-job NEB_MEP E -463.106001459130
  C      -1.615594     -0.271595      0.019788
  C      -0.496221     -0.534804      0.801576
  C      -1.807783      0.957234     -0.596191
  C       0.469918      0.452216      0.939061
  C       0.240129      1.719738      0.420491
  C      -0.880385      1.965043     -0.340490
  H      -1.013723      2.946400     -0.782955
  H       1.000046      2.473373      0.586244
  H      -2.337336     -1.064795     -0.149624
  C      -2.949668      1.203465     -1.531854
  H      -0.356472     -1.522161      1.223207
  O       1.694815      0.308287      1.505330
  C       2.338699     -0.939858      1.572817
  C       2.237773     -1.870077      0.405493
  H       3.392116     -0.671849      1.701600
  H       2.038457     -1.465754      2.486080
  C       1.869997     -1.602143     -0.838069
  H       2.515799     -2.889578      0.664164
  H       1.556667     -0.616717     -1.160332
  H       1.838446     -2.391727     -1.579522
  H      -3.381425      0.265081     -1.882254
  H      -2.610130      1.763905     -2.406466
  H      -3.744125      1.786314     -1.058093
23
Coordinates from ORCA-job NEB_MEP E -463.108590485713
  C      -1.724330     -0.350642      0.011813
  C      -0.753124     -0.713840      0.929614
  C      -1.716013      0.903143     -0.588256
  C       0.249079      0.181744      1.260792
  C       0.241252      1.459588      0.720394
  C      -0.735130      1.810810     -0.196125
  H      -0.722692      2.804187     -0.633234
  H       1.019868      2.160168      1.001660
  H      -2.482006     -1.073099     -0.273163
  C      -2.723251      1.262050     -1.637028
  H      -0.725492     -1.709304      1.354825
  O       1.286081     -0.223764      2.060383
  C       2.440539     -0.576896      1.280670
  C       2.179091     -1.777416      0.428407
  H       2.729988      0.276553      0.656234
  H       3.231520     -0.761807      2.008460
  C       1.767745     -1.691929     -0.828773
  H       2.249937     -2.748922      0.910836
  H       1.640838     -0.730177     -1.317278
  H       1.507728     -2.570885     -1.407286
  H      -3.171349      0.365784     -2.068993
  H      -2.258977      1.830016     -2.446176
  H      -3.531299      1.874638     -1.227778
23
Coordinates from ORCA-job NEB_MEP E -463.094473696992
  C      -1.526447     -0.439709     -0.113061
  C      -0.583607     -0.742175      0.858823
  C      -1.605465      0.831506     -0.664294
  C       0.337558      0.214657      1.278720
  C       0.234246      1.505819      0.771249
  C      -0.725842      1.801287     -0.184789
  H      -0.791413      2.809798     -0.580748
  H       0.912634      2.276358      1.120401
  H      -2.180354     -1.223107     -0.484668
  C      -2.638872      1.172930     -1.695351
  H      -0.515616     -1.744321      1.259903
  O       1.399360     -0.155296      2.061718
  C       2.549255     -0.620494      1.259384
  C       2.113374     -1.751570      0.402248
  H       2.904474      0.230514      0.670146
  H       3.323395     -0.908222      1.974297
  C       1.359171     -1.515476     -0.665609
  H       2.184801     -2.755997      0.810091
  H       1.236482     -0.509180     -1.055074
  H       0.762311     -2.285480     -1.137669
  H      -3.131367      0.279522     -2.082960
  H      -2.204695      1.714880     -2.538655
  H      -3.413382      1.813755     -1.264103
23
Coordinates from ORCA-job NEB_MEP E -463.071939605542
  C      -1.482623     -0.464734     -0.175286
  C      -0.508029     -0.773730      0.781533
  C      -1.593721      0.810357     -0.689397
  C       0.340952      0.222524      1.303238
  C       0.220770      1.518424      0.769550
  C      -0.721269      1.795221     -0.197741
  H      -0.800105      2.804492     -0.591572
  H       0.873961      2.301650      1.140400
  H      -2.146344     -1.246103     -0.536247
  C      -2.642191      1.167207     -1.698585
  H      -0.499448     -1.751271      1.245253
  O       1.330711     -0.102233      2.130896
  C       2.668936     -0.688690      1.199943
  C       2.126234     -1.752996      0.408516
  H       2.907213      0.234659      0.682187
  H       3.413274     -0.966146      1.947215
  C       1.242843     -1.456704     -0.567037
  H       2.171326     -2.760947      0.810157
  H       1.218973     -0.479111     -1.037453
  H       0.640596     -2.218911     -1.042238
  H      -3.146012      0.280765     -2.086795
  H      -2.212165      1.711479     -2.542714
  H      -3.403880      1.814798     -1.253823
23
Coordinates from ORCA-job NEB_MEP E -463.060484497619
  C      -1.474317     -0.469898     -0.200053
  C      -0.447695     -0.806688      0.723856
  C      -1.598085      0.798020     -0.692169
  C       0.338060      0.227593      1.329904
  C       0.216376      1.531842      0.760727
  C      -0.714303      1.796610     -0.198952
  H      -0.801166      2.804505     -0.595011
  H       0.867940      2.309342      1.143781
  H      -2.147437     -1.249074     -0.544738
  C      -2.645070      1.166078     -1.696768
  H      -0.503416     -1.752032      1.249232
  O       1.219058     -0.045461      2.202419
  C       2.783220     -0.752642      1.120410
  C       2.141486     -1.748915      0.421514
  H       2.895750      0.234506      0.690608
  H       3.451182     -0.988272      1.938626
  C       1.163368     -1.419675     -0.510616
  H       2.171312     -2.761692      0.811825
  H       1.221805     -0.477431     -1.045291
  H       0.626648     -2.205177     -1.028760
  H      -3.148992      0.281309     -2.087469
  H      -2.211435      1.710314     -2.540218
  H      -3.404292      1.816838     -1.252858
23
Coordinates from ORCA-job NEB_MEP E -463.071382026418
  C      -1.454465     -0.478754     -0.231841
  C      -0.338257     -0.858681      0.630919
  C      -1.600032      0.782204     -0.693717
  C       0.341149      0.233020      1.346433
  C       0.215395      1.547411      0.756448
  C      -0.705546      1.797944     -0.198212
  H      -0.801679      2.803879     -0.597816
  H       0.863941      2.320934      1.148563
  H      -2.141629     -1.254264     -0.555633
  C      -2.648755      1.164132     -1.691220
  H      -0.500630     -1.742181      1.246132
  O       1.122294      0.000948      2.269016
  C       2.860831     -0.794390      1.062901
  C       2.136642     -1.738541      0.445310
  H       2.887388      0.227255      0.699606
  H       3.490920     -1.009145      1.914780
  C       1.038251     -1.373432     -0.431753
  H       2.168772     -2.759806      0.815302
  H       1.213869     -0.488178     -1.044502
  H       0.618999     -2.189086     -1.020249
  H      -3.152787      0.281924     -2.086588
  H      -2.209911      1.707364     -2.534276
  H      -3.404760      1.819445     -1.249602
23
Coordinates from ORCA-job NEB_MEP E -463.088365044120
  C      -1.415946     -0.493363     -0.280886
  C      -0.264936     -0.879493      0.573349
  C      -1.591545      0.767703     -0.706812
  C       0.313104      0.255210      1.371033
  C       0.207959      1.572855      0.755677
  C      -0.700659      1.801663     -0.207313
  H      -0.808482      2.804110     -0.612498
  H       0.837232      2.354551      1.163396
  H      -2.097975     -1.274186     -0.605228
  C      -2.653064      1.160437     -1.685083
  H      -0.495261     -1.715053      1.239037
  O       0.938978      0.068527      2.394799
  C       2.944448     -0.838622      1.004042
  C       2.118984     -1.734828      0.478752
  H       2.901701      0.205859      0.710575
  H       3.629081     -1.080272      1.806197
  C       0.957712     -1.346254     -0.365445
  H       2.161716     -2.765155      0.821696
  H       1.198040     -0.505364     -1.022803
  H       0.599045     -2.168866     -0.988366
  H      -3.167425      0.284726     -2.081268
  H      -2.214124      1.703599     -2.528024
  H      -3.398583      1.822214     -1.234826
23
Coordinates from ORCA-job NEB_MEP E -463.096465522373
  C      -1.376595     -0.487344     -0.340356
  C      -0.262145     -0.833163      0.583360
  C      -1.597460      0.769347     -0.747444
  C       0.211186      0.329265      1.423996
  C       0.116141      1.642810      0.783054
  C      -0.752385      1.833669     -0.222492
  H      -0.866049      2.824938     -0.653398
  H       0.696015      2.451100      1.212470
  H      -1.983827     -1.300764     -0.728106
  C      -2.684531      1.141099     -1.703280
  H      -0.527449     -1.655341      1.252832
  O       0.691319      0.176776      2.525624
  C       3.120242     -0.987306      0.933871
  C       2.114626     -1.758636      0.549205
  H       3.177194      0.057188      0.642032
  H       3.905683     -1.357037      1.581233
  C       0.969163     -1.285259     -0.278937
  H       2.072479     -2.789009      0.894334
  H       1.264624     -0.437410     -0.902993
  H       0.623415     -2.076065     -0.949776
  H      -3.207658      0.258053     -2.070909
  H      -2.286250      1.687929     -2.562948
  H      -3.417739      1.795161     -1.221373
23
Coordinates from ORCA-job NEB_MEP E -463.099007174011
  C      -1.287699     -0.425033     -0.427051
  C      -0.230098     -0.724806      0.576120
  C      -1.652041      0.820447     -0.752373
  C       0.180163      0.448014      1.442054
  C      -0.152406      1.781740      0.946585
  C      -1.022366      1.938181     -0.063431
  H      -1.297116      2.940611     -0.382024
  H       0.277560      2.624398      1.475350
  H      -1.730891     -1.272471     -0.944078
  C      -2.676772      1.127807     -1.796274
  H      -0.560892     -1.518760      1.255311
  O       0.776001      0.275014      2.484927
  C       3.365173     -1.323341      0.680664
  C       2.109621     -1.740549      0.733092
  H       3.680372     -0.563319     -0.027662
  H       4.121384     -1.718021      1.348775
  C       1.025349     -1.261205     -0.169071
  H       1.826045     -2.487044      1.471582
  H       1.402359     -0.484577     -0.841037
  H       0.683581     -2.089143     -0.801360
  H      -3.075915      0.216337     -2.242156
  H      -2.250120      1.741192     -2.596032
  H      -3.511292      1.694527     -1.371909
